# Supplementary material for: Influence of Obesity and Sociodemographic Features on the Physical Fitness of Breast Cancer Survivors
Source: Geriatrics (Basel). 2024 Oct 1;9(5):125. doi: 10.3390/geriatrics9050125 (PMC11507498; doi:10.3390/geriatrics9050125)
Supplement: Supplementary file 1 [file geriatrics-09-00125-s001.zip]

Archive with 1 entries (1 files):
- geriatrics-3164740-supplementary.pdf
